# Supplementary material for: Transcriptome‐wide association identifies KLC1 as a regulator of mitophagy in non‐syndromic cleft lip with or without palate
Source: Imeta. 2024 Dec 20;3(6):e262. doi: 10.1002/imt2.262 (PMC11683466; doi:10.1002/imt2.262)
Supplement: Supplementary file 2 — Table S1. Significant genes in the TWAS analysis. Table S2. The significant results of FUSION for candidate susceptibility genes. Table S3. Results of colocalization analysis for the significant genes. Table S4. Comprehensive annotation of rs12884809. Table S5. The transcription factor binding of rs12884809 predicted by PERFECTOS‐APE. Table S6. Basic information of participants in each data set. [file IMT2-3-e262-s001.xlsx]

## Sheet: S1
Table S1. Significant genes in the TWAS analysis
Gene	Chr	BP0	BP1	P UTMOST	P FUSION	Tissue	N	Reported
WFDC13	20	44330655	44337456	9.94×10-8	1.12×10-3	Skin Not Sun Exposed Suprapubic	5	No
TRAF3IP3	1	209929377	209955668	4.56×10-7	6.98×10-8	Whole Blood	12	Yes
SLPI	20	43880880	43883205	5.51×10-7	3.83×10-3	Cells Transformed fibroblasts	8	No
HIPK3	11	33278218	33378569	8.24×10-7	NA	NA	NA	No
KRT14	17	39738531	39743173	5.19×10-6	NA	NA	NA	Yes
CAPN12	19	39220827	39260544	5.35×10-6	NA	NA	NA	No
ANKRD22	10	90581889	90611575	8.46×10-6	NA	NA	NA	No
PRB3	12	11418857	11422739	9.49×10-6	NA	NA	NA	No
CECR6	22	17597189	17602257	2.14×10-5	NA	NA	NA	No
RASAL1	12	113536624	113574044	2.19×10-5	NA	NA	NA	No
OSR2	8	99956631	99964332	2.52×10-5	3.05×10-5	Brain Caudate basal ganglia	7	Yes
RASGRP4	19	38899695	38916945	2.89×10-5	4.69×10-4	Brain Nucleus accumbens basal ganglia	3	No
SLC35G6	17	7384721	7386383	3.17×10-5	NA	NA	NA	No
KLC1	14	104028233	104167888	6.22×10-5	1.42×10-4	Whole Blood	12	No
CNTNAP3	9	39072764	39288312	6.70×10-5	NA	NA	NA	No
CHMP1B	18	11851395	11854448	7.11×10-5	NA	NA	NA	No
CMYA5	5	78985700	79096063	7.26×10-5	NA	NA	NA	No
MAS1L	6	29454474	29455738	8.46×10-5	NA	NA	NA	No
ZNF879	5	178450753	178462065	8.77×10-5	NA	NA	NA	No
SCG5	15	32933877	32989299	9.16×10-5	NA	NA	NA	No
TWAS, transcriptome-wide association. Chr, chromosome. BP0, gene start base position. BP1, end base position. Tissue, the tissue with the most significant PFUSION. N, the number of tissues with PFUSION <0.05. NA, P > 0.05 in every tissue or unavailable statistic. Reported, whether reported to be associated with NSCL/P before.

## Sheet: S2
Table S2. The significant results of FUSION for candidate susceptibility genes
Gene	Tissue	HSQ		BEST GWASa	BEST eQTLb	MODELc	SNP Numberd	Z Score	P
WFDC13	Skin_Not_Sun_Exposed_Suprapubic	0.11		rs2072973	rs6017653	blup	519	-3.26	0.00112
WFDC13	Nerve_Tibial	0.05		rs2072973	rs3746493	top1	519	-3.01	0.0026
WFDC13	Esophagus_Muscularis	0.26		rs2072973	rs2064504	enet	519	-2.99	0.00275
WFDC13	Colon_Sigmoid	0.28		rs2072973	rs2664529	top1	519	-2.97	0.00294
WFDC13	Brain_Frontal_Cortex_BA9	0.13		rs2072973	rs11086974	lasso	518	2.33	0.02
TRAF3IP3	Whole_Blood	0.33		rs1040425	rs1044516	enet	513	5.39	6.98e-08
TRAF3IP3	Lung	0.14		rs1040425	rs10863785	blup	513	5.01	5.5e-07
TRAF3IP3	Brain_Substantia_nigra	0.09		rs1040425	rs4844488	lasso	509	-5	5.82e-07
TRAF3IP3	Spleen	0.17		rs1040425	rs7548781	blup	513	4.17	2.98e-05
TRAF3IP3	Brain_Cerebellum	0.22		rs1040425	rs2179402	blup	513	3.81	0.00014
TRAF3IP3	Heart_Atrial_Appendage	0.01		rs1040425	rs11807619	top1	513	3.63	0.000285
TRAF3IP3	Cells_EBV-transformed_lymphocytes	0.11		rs1040425	rs11119308	lasso	513	-3.49	0.000488
TRAF3IP3	Pituitary	0.05		rs1040425	rs760833	blup	513	3.15	0.00164
TRAF3IP3	Thyroid	0.07		rs1040425	rs3766612	blup	513	2.88	0.004
TRAF3IP3	Adipose_Visceral_Omentum	0.01		rs1040425	rs17389184	lasso	513	2.57	0.0101
TRAF3IP3	Artery_Aorta	0.08		rs1040425	rs9430004	blup	513	2.37	0.0177
TRAF3IP3	Artery_Tibial	0.04		rs1040425	rs760832	lasso	513	1.97	0.049
SLPI	Cells_Transformed_fibroblasts	0.01		rs8116735	rs2741538	blup	474	-2.89	0.00383
SLPI	Skin_Not_Sun_Exposed_Suprapubic	0.22		rs8116735	rs991049	enet	475	-2.83	0.00465
SLPI	Brain_Anterior_cingulate_cortex_BA24	0.26		rs8116735	rs232258	blup	475	2.6	0.0094
SLPI	Brain_Hippocampus	0.07		rs8116735	rs2743275	top1	475	2.42	0.0157
SLPI	Skin_Sun_Exposed_Lower_leg	0.23		rs8116735	rs4359712	top1	475	-2.27	0.0233
SLPI	Brain_Nucleus_accumbens_basal_ganglia	0.03		rs8116735	rs991049	top1	474	2.24	0.0249
SLPI	Brain_Cortex	0.12		rs8116735	rs991049	top1	475	2.24	0.0249
SLPI	Esophagus_Mucosa	0.34		rs8116735	rs4522674	enet	475	-1.99	0.0467
OSR2	Brain_Caudate_basal_ganglia	0.03		rs12550012	rs2515218	blup	261	4.17	3.05e-05
OSR2	Pancreas	0.02		rs12550012	rs12680195	blup	261	-4.14	3.41e-05
OSR2	Heart_Left_Ventricle	0.01		rs12550012	rs7826945	blup	260	-4.07	4.71e-05
OSR2	Small_Intestine_Terminal_Ileum	0		rs12550012	rs10955203	blup	260	-4.01	6.13e-05
OSR2	Adipose_Visceral_Omentum	0.02		rs12550012	rs2291548	blup	261	3.91	9.26e-05
OSR2	Colon_Transverse	0.02		rs12550012	rs2291548	lasso	260	-3.83	0.00013
OSR2	Nerve_Tibial	0		rs12550012	rs35231464	blup	261	-3.41	0.000656
OSR2	Heart_Atrial_Appendage	0.02		rs12550012	rs6992925	lasso	261	-3.12	0.00181
RASGRP4	Brain_Nucleus_accumbens_basal_ganglia	0.19		rs855614	rs2074981	blup	388	3.5	0.000469
RASGRP4	Brain_Caudate_basal_ganglia	0.06		rs855614	rs6508758	top1	388	2.46	0.0139
RASGRP4	Muscle_Skeletal	0.07		rs855614	rs2043299	blup	389	2.03	0.0424
KLC1	Whole_Blood	0.14		rs8014069	rs12884809	enet	361	3.8	0.000142
KLC1	Brain_Anterior_cingulate_cortex_BA24	0.09		rs8014069	rs10129426	top1	360	3.7	0.000216
KLC1	Brain_Cortex	0.08		rs8014069	rs10129426	top1	360	3.7	0.000216
KLC1	Artery_Aorta	0.03		rs8014069	rs12884809	top1	361	3.57	0.000354
KLC1	Colon_Transverse	0.09		rs8014069	rs4906356	top1	361	3.56	0.000368
KLC1	Pituitary	0.16		rs8014069	rs12432907	top1	361	-3.29	0.000998
KLC1	Brain_Cerebellar_Hemisphere	0.11		rs8014069	rs861537	top1	361	3.27	0.00109
KLC1	Thyroid	0.06		rs8014069	rs9324063	top1	361	2.96	0.0031
KLC1	Brain_Putamen_basal_ganglia	0.07		rs8014069	rs12884809	blup	361	2.93	0.00342
KLC1	Adipose_Subcutaneous	0.11		rs8014069	rs2296487	lasso	361	2.9	0.00377
KLC1	Small_Intestine_Terminal_Ileum	0.01		rs8014069	rs7149097	blup	359	2.51	0.012
KLC1	Ovary	0		rs8014069	rs4906335	top1	361	2.49	0.0127
KLC1	Adrenal_Gland	0.04		rs8014069	rs2295147	lasso	360	2.36	0.0182
KLC1	Testis	0.27		rs8014069	rs745079	blup	360	2.05	0.0404
HSQ, the heritability of the gene.
a rsID of the most significant GWAS SNP in locus.
b rsID of the best eQTL in the locus.
c best performing model.
d number of SNPs in the model.

## Sheet: S3
Table S3. Results of colocalization analysis for the significant genes
Gene	NSNP	Best SNP	A1	A2		GWAS Meta EAS				GWAS Meta EUR				eQTL in GTExa		PP3	PP4
						MAF	OR	P		MAF	OR	P		Beta	P
WFDC13	519	rs12151910	G	T		0.5	0.83	0.00241		0.36	1.22	0.00263		-0.36	1.35e-08	0.05	0.34
TRAF3IP3	513	rs742214	C	T		0.43	0.69	3.37e-09		0.14	1.39	0.00123		0.44	7.71e-19	1	0
SLPI	474	rs6032005	C	T		0.15	1.25	0.0105		0.5	0.91	0.153		0.04	0.0197	0	0.01
OSR2	261	rs7461615	A	C		0.47	1.28	0.000116		0.2	1.01	0.867		-0.24	0.071	0.03	0.11
RASGRP4	388	rs7260295	G	A		0.08	1.41	0.0019		-	-	-		0.35	0.00471	0.01	0.02
KLC1	394	rs12884809	A	G		0.32	0.79	0.000355		0.42	1.04	0.588		0.2	5.77e-14	0.03	0.82
NSNP, the number of SNPs included in the colocalization analysis. Best SNP, the SNP with the highest posterior probability to be the true causal variant. A1, minor allele. A2, major allele. GWAS, genome-wide association study. EAS, east Asian. EUR, European. MAF, the minor allele frequency. OR, odds ratio. eQTL, expression quantitative trait loci. GTEx , The Genotype-Tissue Expression project. PP…
aeQTL results of the tissue with the most significant PFUSION.
Bold values meant posterior probabilities PP4>0.75 and the same variant contributed to both GWAS and eQTL.

## Sheet: S4
Table S4. Comprehensive annotation of rs12884809
SNP	Promoter	Enhancer	DNAsea	Selected	Motifs	Regulome	GWAVAc
	histone marksa	histone marksa		eQTL hitsa	changeda	DBb
rs12884809	24 tissues		44 tissues	45 hits	5 altered	4	0.95
					motifs
SNP, single nucleotide polymorphism. RegulomeDB 4, TF binding + DNase peak. GWAVA, range 0-1 with higher scores indicating variants predicted as more likely to be functional.
a based on the subjects of Haploreg v4.2 (https://pubs.broadinstitute.org/mammals/haploreg/haploreg.php)
b based on the subjects of Regulome DB (http://www.regulomedb.org/).
c based on the subjects of GWAVA (https://www.sanger.ac.uk/sanger/StatGen_Gwava).

## Sheet: S5
Table S5. The transcription factor binding of rs12884809 predicted by PERFECTOS-APE
SNP	Motif	Allele 1 / Allele 2	Allele 1	Allele 2	P-value 1	P-value 2	Fold change
rs12884809	ELK1	G/A	caaccggGag	caaccggAag	7.83×10-4	8.53×10-6	91.82
rs12884809	REL	G/A	cgggcctCcc	cgggcctTcc	2.93×10-3	1.00×10-4	29.28
rs12884809	SPIB	G/A	accggGa	accggAa	8.51×10-3	3.34×10-4	25.46
rs12884809	ELK4	G/A	ggcctCccggt	ggcctTccggt	2.80×10-3	1.12×10-4	25.04
rs12884809	GABPA	G/A	ccggGaggccc	ccggAaggccc	2.30×10-3	1.01×10-4	22.73
rs12884809	FLI1	G/A	accggGaggcc	accggAaggcc	5.53×10-3	2.82×10-4	19.61
rs12884809	Erg	G/A	accggGaggcc	accggAaggcc	7.42×10-3	3.97×10-4	18.68
rs12884809	ELF1	G/A	acaaccggGaggc	acaaccggAaggc	5.27×10-3	2.96×10-4	17.79
rs12884809	Ets1	G/A	gggcctCccggttgt	gggcctTccggttgt	8.18×10-3	4.83×10-4	16.94
rs12884809	EHF	G/A	cctCccgg	cctTccgg	4.45×10-3	2.90×10-4	15.38
SNP, single nucleotide polymorphism.

## Sheet: S6
Table S6. Basic information of participants in each data set
Characteristics	All			Stage I			Stage II
	Case (%)	Control (%)		Case (%)	Control (%)		Case (%)	Control (%)
N	1069	1724		504	455		565	1269
Gender
Male	682 (63.80)	664 (38.51)		308 (61.11)	236 (51.87)		374 (66.19)	428 (33.73)
Female	387 (36.39)	1,060 (61.49)		196 (38.89)	219 (48.13)		191 (33.81)	841 (66.27)

## Sheet: 1D
HOK	IgG	H3K4me3
	0.968171	9.80375
	0.954842	9.73603
	1.08173	9.80375
HEPM	1.20581	265.028
	1.1487	249
	0.721965	225.972

## Sheet: 1E
HOK	NC	A	G
	1.00089	1.54161	1.45229
	0.988875	1.66362	1.42311
	1.01023	1.56368	1.33364
HEPM	0.847681	3.71653	2.91991
	1.00161	3.78101	3.17997
	0.818705	4.24704	2.5221

## Sheet: 2B
Wild Type	Control Crispant	klc1a Crispant	Control oe	klc1a oe
1.01823	0.998561	0.719932	0.947724	0.947661
1.07127	0.933959	0.766633	1.02149	1.01338
0.956582	0.941844	0.715196	0.956816	1.08415
1.01768	1.04478	0.808859	0.955061	1.01598
0.940414	1.04858	0.762119	1.05188	1.10401
0.939462	1.04644	1.06122	1.04878	1.10146
0.969481	1.07988	0.831406	0.971283	1.12701
1.04052	1.03116	0.777483	0.985027	1.04706
1.05597	1.01836	1.0589	1.04407	1.03094
1.04536	1.10574	0.476082	1.0264	0.953692
0.964705	0.993837	0.905992	0.998102	1.00034
0.973084	1.08998	0.848869	0.941977	1.01947
1.02951	1.02262	0.31267	0.964789	0.957773
0.940289	1.10733	0.848016	0.959214	1.06497
0.96628	0.991136	0.926518	0.961652	1.00766
1.0877	1.02631	0.330496	0.946195	1.02797
1.03614	0.966739	0.854359	1.03563	0.954186
0.954874	1.04047	1.03058	0.90112	0.996784
0.934259	0.996784	0.836534	0.897209	0.963379
0.913125	0.944507	0.770592	0.965515	1.07033
0.984763	1.07296	0.717341	1.02866	1.09504
0.994455	1.0673	0.411353	0.961129	0.966945
1.04828	1.10077	0.373082	1.01175	1.11753
0.925584	1.08034	1.15312	1.01255	1.04407
1.06038	0.943842	0.541205	0.958936	1.01444
0.921349	0.977227	0.379929	1.02858	1.01583
1.06625	1.03325	0.897727	1.06289	1.08108
0.910067	1.08719	0.563761	1.03287	1.06195
1.05229	1.05924	0.915272	0.955634	1.14713
0.966253	1.07109	0.438255	0.963241	0.979492
1.05481	0.972355	0.856742	0.995717	0.99197
0.961246	0.976357	0.918784	1.05882	1.13622
1.05546	1.07513	1.03781	0.957703	0.943537
1.06307	1.06313	1.10068	0.96573	0.964421
1.02314	1.07439	0.929536	0.961129	1.06283
1.01287	0.937244	1.0115	1.02755	0.993689
0.99701	1.04965	1.00212	0.947092	1.12623
1.00453	0.940408	0.951023	1.02343	1.05658
0.998884	1.07681	0.895066	0.997518	0.946352
1.02659	1.02769	1.05619	1.05982	0.931465
1.0508	0.468937	0.967786	0.983527	1.04236
1.02228	1.10562	0.422812	1.05689	1.14015
0.968931	0.756164	0.458713	1.03196	0.991434
0.941484	0.992885	0.417343	0.999375	1.0793
0.90564	0.835359	0.823136	1.07785	1.0801
1.05171	0.941374	0.722155	1.05993	0.999737
1.06467		0.412876	1.0351	0.961837
1.03215		0.398157	1.04649	1.10326
0.980102		0.334119	1.08209	0.971678
			1.09612	1.07656
			1.035	0.940337
			0.976895	1.02706
			1.03457	1.01272
			1.08179	1.04106
			0.965463	1.12278
			1.02496	1.00886
			0.973265	0.956259
				1.08503
				0.951652
				0.97725
				0.978972

## Sheet: 2E
Pathway	-log10(P)
Graft-versus-host disease	0.527244
Mitophagy-animal	2.27654
Type I diabetes mellitus	0.349692
Autophagy-animal	0.252588
Small cell lung cancer	0.832683
Pathways in cancer	0.250264

[truncated: 2 more sheets: 2J, 2L]
